# Supplementary material for: Rapid Liquid Chromatography–Tandem Mass Spectrometry Method for Determination of Total and Free Testosterone in Human Serum and Its Application to Monitoring Biomarker Response of Elite Athletes
Source: Molecules. 2024 Oct 23;29(21):5007. doi: 10.3390/molecules29215007 (PMC11547523; doi:10.3390/molecules29215007)
Supplement: Supplementary file 1 [file molecules-29-05007-s001.zip]

Archive with 1 entries (1 files):
- molecules-3259545-supplementary.pdf
